# Supplementary material for: T1DMicro: A Clinical Risk Calculator for Type 1 Diabetes Related Microvascular Complications
Source: Int J Environ Res Public Health. 2021 Oct 21;18(21):11094. doi: 10.3390/ijerph182111094 (PMC8583376; doi:10.3390/ijerph182111094)
Supplement: Supplementary file 1 [file ijerph-18-11094-s001.zip]

Archive with 1 entries (1 files):
- ijerph-1385687-supplementary.pdf
